# Supplementary material for: Determinants of the Sympatric Host-Pathogen Relationship in Tuberculosis
Source: PLoS One. 2015 Nov 3;10(11):e0140625. doi: 10.1371/journal.pone.0140625 (PMC4631367; doi:10.1371/journal.pone.0140625)
Supplement: S1 Table — (XLSX) [file pone.0140625.s001.xlsx]

## Sheet: 547 csv CLUSTERS
SIT1	MIRU-VNTRplus clonal complexes2								Spoligotype	Label according to SPOTCLUST3	Euro-American lineage4	MDRTB5	HIV status6	Gender7	Age group8
	CC1	CC2	CC3	CC4	CC5	CC6toCC19	SINGLETONS	CLUSTERED
1	0	0	0	0	0	0	1	0	ccccccccccccccccccccccccccccccccccggggggggg	Beijing	0	0	0	M	4
1	0	0	0	0	0	0	1	0	ccccccccccccccccccccccccccccccccccggggggggg	Beijing	0	0	0	M	5
1	0	0	0	0	0	0	1	0	ccccccccccccccccccccccccccccccccccggggggggg	Beijing	0	0	0	F	8
1	0	0	0	0	0	0	1	0	ccccccccccccccccccccccccccccccccccggggggggg	Beijing	0	0	0	F	8
1	0	0	0	0	0	0	1	0	ccccccccccccccccccccccccccccccccccggggggggg	Beijing	0	0	0	F	4
1	0	0	0	0	0	0	1	0	ccccccccccccccccccccccccccccccccccggggggggg	Beijing	0	ND	0	F	3
1	0	0	0	0	0	0	1	0	ccccccccccccccccccccccccccccccccccggggggggg	Beijing	0	ND	1	M	5
1	0	0	0	0	0	0	1	0	ccccccccccccccccccccccccccccccccccggggggggg	Beijing	0	0	0	M	5
1	0	0	0	0	0	0	1	0	ccccccccccccccccccccccccccccccccccggggggggg	Beijing	0	0	0	F	3
1	0	0	0	0	0	0	1	0	ccccccccccccccccccccccccccccccccccggggggggg	Beijing	0	0	0	M	4
1	0	0	0	0	0	0	1	0	ccccccccccccccccccccccccccccccccccggggggggg	Beijing	0	0	0	M	4
1	0	0	0	0	0	0	1	0	ccccccccccccccccccccccccccccccccccggggggggg	Beijing	0	ND	1	M	4
1	0	0	0	0	0	0	1	0	ccccccccccccccccccccccccccccccccccggggggggg	Beijing	0	0	1	F	4
1	0	0	0	0	0	0	1	0	ccccccccccccccccccccccccccccccccccggggggggg	Beijing	0	0	0	F	3
1	0	0	0	0	0	0	1	0	ccccccccccccccccccccccccccccccccccggggggggg	Beijing	0	0	0	M	4
NC	0	0	0	0	0	0	1	0	gggcccccccggggggggggggccccccccccccggggggcgg	CAS	0	0	0	F	6
26	0	0	0	0	0	0	1	0	gggccccgggggggggggggggccccccccccccggggggggg	CAS	0	0	0	M	5
26	0	0	0	0	0	0	1	0	gggccccgggggggggggggggccccccccccccggggggggg	CAS	0	0	0	M	4
NC	0	0	0	0	0	0	1	0	ggggggcccggggggggggggggggggcccccccccccccccc	EAI1 99%	0	0	0	M	5
NC	0	0	0	0	0	0	1	0	gggggggcggggggcccgccccccccccccccccccccccggg	EAI1 99%	0	0	0	M	5
NC	0	0	0	0	0	0	1	0	gggggggggggcccccgcccccccggggccccgcggcgggggg	EAI2 68% EAI5 31%	0	0	0	M	5
129	0	0	0	0	0	0	1	0	gggccccccgggggggggggggccggggccccgcggggggggg	EAI5	0	0	0	M	6
1251	0	0	0	0	0	0	1	0	ggggggggggggggcgggggggggggggccccgcgggggcggg	EAI5	0	0	0	M	4
NC	0	0	0	0	0	0	1	0	ggggggcccgggggcggggccgggggggggggggggggggggg	Family33	0	0	0	M	4
523	0	0	0	0	0	0	1	0	ggggggggggggggggggggggggggggggggggggggggggg	Family33	0	ND	0	M	8
523	0	0	0	0	0	0	1	0	ggggggggggggggggggggggggggggggggggggggggggg	Family33	0	ND	0	F	8
523	0	0	0	0	0	0	1	0	ggggggggggggggggggggggggggggggggggggggggggg	Family33	0	ND	1	M	5
NC	0	0	0	0	0	1	0	1	ggggggggggggggcgggggccccccccccccccccccccccc	Family34 96%	0	0	0	F	7
NC	0	0	0	0	0	0	1	0	gggcccggggggggggggggggccccccccccccccccccccc	Family34 99%	0	0	0	M	4
402	0	0	0	0	0	1	0	1	ggggggggggggggggggggccccccccccccccccccccccc	Family34	0	1	0	F	5
1757	0	0	0	0	0	1	0	1	ggggcgggggggggggggggccccccccccccccccccccccc	Family34 89% EAI1 11%	0	ND	0	F	6
1757	0	0	0	0	0	1	0	1	ggggcgggggggggggggggccccccccccccccccccccccc	Family34 89% EAI1 11%	0	0	0	M	6
1757	0	0	0	0	0	1	0	1	ggggcgggggggggggggggccccccccccccccccccccccc	Family34 89% EAI1 11%	0	0	1	M	6
NC	0	0	0	0	0	0	1	0	ggcccccccccccccccccccccccccccccccgggggggggg	Family36	0	0	0	M	4
4	0	0	0	0	0	1	0	1	ccccccccccccccccccccccccggggggggccccggggggg	Family36	0	0	0	F	8
4	0	0	0	0	0	1	0	1	ccccccccccccccccccccccccggggggggccccggggggg	Family36	0	0	0	F	5
4	0	0	0	0	0	1	0	1	ccccccccccccccccccccccccggggggggccccggggggg	Family36	0	0	0	M	4
4	0	0	0	0	0	1	0	1	ccccccccccccccccccccccccggggggggccccggggggg	Family36	0	0	0	F	6
635	0	0	0	0	0	1	0	1	ccccccccccccccccccccccccggggcgggccccggggggg	Family36	0	ND	0	F	3
451	0	0	0	0	0	0	1	0	gggggggggggggggggggccgggggggggggccccggggggg	H37Rv 74% T1 26%	1	0	0	F	4
45	0	0	0	0	1	0	0	1	gggggggggggggggggggggggcgccccccgccccggggggg	H1	1	ND	0	F	8
47	0	0	0	0	1	0	0	1	gggggggggggggggggggggggggccccccgccccggggggg	H1	1	0	1	M	6
47	0	0	0	0	1	0	0	1	gggggggggggggggggggggggggccccccgccccggggggg	H1	1	0	0	M	4
47	0	0	0	0	1	0	0	1	gggggggggggggggggggggggggccccccgccccggggggg	H1	1	0	0	M	4
47	0	0	0	0	1	0	0	1	gggggggggggggggggggggggggccccccgccccggggggg	H1	1	0	0	M	4
47	0	0	0	0	1	0	0	1	gggggggggggggggggggggggggccccccgccccggggggg	H1	1	0	0	M	7
47	0	0	0	0	1	0	0	1	gggggggggggggggggggggggggccccccgccccggggggg	H1	1	0	0	M	4
47	0	0	0	0	1	0	0	1	gggggggggggggggggggggggggccccccgccccggggggg	H1	1	0	0	F	6
47	0	0	0	0	1	0	0	1	gggggggggggggggggggggggggccccccgccccggggggg	H1	1	0	0	F	6
47	0	0	0	0	1	0	0	1	gggggggggggggggggggggggggccccccgccccggggggg	H1	1	0	0	M	4
47	0	0	0	0	1	0	0	1	gggggggggggggggggggggggggccccccgccccggggggg	H1	1	0	0	M	6
47	0	0	0	0	1	0	0	1	gggggggggggggggggggggggggccccccgccccggggggg	H1	1	0	0	M	5
47	0	0	0	0	1	0	0	1	gggggggggggggggggggggggggccccccgccccggggggg	H1	1	0	1	M	5
47	0	0	0	0	1	0	0	1	gggggggggggggggggggggggggccccccgccccggggggg	H1	1	0	0	M	5
47	0	0	0	0	1	0	0	1	gggggggggggggggggggggggggccccccgccccggggggg	H1	1	ND	0	M	3
47	0	0	0	0	1	0	0	1	gggggggggggggggggggggggggccccccgccccggggggg	H1	1	0	0	M	6
47	0	0	0	0	1	0	0	1	gggggggggggggggggggggggggccccccgccccggggggg	H1	1	0	0	M	5
47	0	0	0	0	1	0	0	1	gggggggggggggggggggggggggccccccgccccggggggg	H1	1	0	1	M	4
47	0	0	0	0	1	0	0	1	gggggggggggggggggggggggggccccccgccccggggggg	H1	1	0	0	M	4
47	0	0	0	0	1	0	0	1	gggggggggggggggggggggggggccccccgccccggggggg	H1	1	0	0	M	7
47	0	0	0	0	1	0	0	1	gggggggggggggggggggggggggccccccgccccggggggg	H1	1	0	0	F	4
47	0	0	0	0	1	0	0	1	gggggggggggggggggggggggggccccccgccccggggggg	H1	1	0	0	M	4
62	0	0	0	0	1	0	0	1	gggggggggggggggggggggggggccccccgccccgggcggg	H1	1	0	0	F	8
151	0	0	0	0	1	0	0	1	ggggggggggggggcggggggggggccccccgccccggggggg	H1	1	0	1	M	4
151	0	0	0	0	1	0	0	1	ggggggggggggggcggggggggggccccccgccccggggggg	H1	1	0	1	F	3
NC	0	0	0	0	0	0	1	0	ggggggggggggcggggggggggcgccccgcgccccggggggg	H3 77% T1 23%	1	0	0	M	1
49	0	1	0	0	0	0	0	1	ggggggggggggggggggggggggggggggcgccccgggcggg	H3 72% T1 28%	1	1	0	F	4
49	0	1	0	0	0	0	0	1	ggggggggggggggggggggggggggggggcgccccgggcggg	H3 72% T1 28%	1	0	0	F	4
49	0	1	0	0	0	0	0	1	ggggggggggggggggggggggggggggggcgccccgggcggg	H3 72% T1 28%	1	0	0	M	4
50	0	1	0	0	0	0	0	1	ggggggggggggggggggggggggggggggcgccccggggggg	H3 77% T1 23%	1	ND	1	M	8
50	0	1	0	0	0	0	0	1	ggggggggggggggggggggggggggggggcgccccggggggg	H3 77% T1 23%	1	0	0	F	4
50	0	1	0	0	0	0	0	1	ggggggggggggggggggggggggggggggcgccccggggggg	H3 77% T1 23%	1	0	0	M	3
50	0	1	0	0	0	0	0	1	ggggggggggggggggggggggggggggggcgccccggggggg	H3 77% T1 23%	1	1	0	F	3
50	0	1	0	0	0	0	0	1	ggggggggggggggggggggggggggggggcgccccggggggg	H3 77% T1 23%	1	0	1	M	6
50	0	1	0	0	0	0	0	1	ggggggggggggggggggggggggggggggcgccccggggggg	H3 77% T1 23%	1	0	0	F	4
50	0	1	0	0	0	0	0	1	ggggggggggggggggggggggggggggggcgccccggggggg	H3 77% T1 23%	1	0	0	M	8
50	0	1	0	0	0	0	0	1	ggggggggggggggggggggggggggggggcgccccggggggg	H3 77% T1 23%	1	0	1	F	4
50	0	1	0	0	0	0	0	1	ggggggggggggggggggggggggggggggcgccccggggggg	H3 77% T1 23%	1	0	0	M	5
50	0	1	0	0	0	0	0	1	ggggggggggggggggggggggggggggggcgccccggggggg	H3 77% T1 23%	1	0	0	M	7
50	0	1	0	0	0	0	0	1	ggggggggggggggggggggggggggggggcgccccggggggg	H3 77% T1 23%	1	0	1	M	4
50	0	1	0	0	0	0	0	1	ggggggggggggggggggggggggggggggcgccccggggggg	H3 77% T1 23%	1	0	0	M	4
50	0	1	0	0	0	0	0	1	ggggggggggggggggggggggggggggggcgccccggggggg	H3 77% T1 23%	1	0	1	M	4
75	0	1	0	0	0	0	0	1	ggggggggggggggcgggggggggggggggcgccccggggggg	H3 77% T1 23%	1	0	0	M	5
262	0	0	0	0	0	0	1	0	gggggggccgggggggggggggggggggcccgccccggggggg	H3 77% T1 23%	1	0	0	M	5
293	0	1	0	0	0	0	0	1	ggggggggggggggggggggggggggggggcgccccggggcgg	H3 77% T1 23%	1	ND	0	F	4
448	0	1	0	0	0	0	0	1	ggggggggggggggcgggggggggggggggcgccccgggcggg	H3 72% T1 28%	1	ND	0	F	4
746	0	1	0	0	0	0	0	1	ggggggggggggggggggggggggggggcgcgccccggggggg	H3 77% T1 23%	1	0	0	M	3
NC	1	0	0	0	0	0	0	1	ggccggggggggggcgggggccccggggggggccccggggggg	LAM1 66% LAM9 34%	1	0	0	M	6
NC	0	0	0	0	0	0	1	0	ggcgccggggggggggggggccccggggggggccccggggggg	LAM1 66% LAM9 34%	1	0	0	M	8
NC	1	0	0	0	0	0	0	1	ggcgggcgggggggggggggccccggggggggccccggggggg	LAM1 66% LAM9 34%	1	0	0	M	7
NC	0	0	0	0	0	0	1	0	ggcggggcggcgggcgggggccccggggggggccccggcgggg	LAM1 66% LAM9 34%	1	ND	0	M	5
NC	0	0	0	0	0	0	1	0	ggcggggggccgggggggggccccggggggggccccggggggg	LAM1 66% LAM9 34%	1	0	0	F	5
NC	1	0	0	0	0	0	0	1	ggcgggggggcgggcgggggccccggggggggccccggggggg	LAM1 66% LAM9 34%	1	0	1	M	3
NC	1	0	0	0	0	0	0	1	ggcggggggggcggggggggccccggggggggccccggggggg	LAM1 66% LAM9 34%	1	0	1	M	8
NC	0	0	0	0	0	0	1	0	ggcgggggggggggcgggggccccgggggggcccccggggggg	LAM1 66% LAM9 34%	1	0	0	M	2
NC	1	0	0	0	0	0	0	1	ggcgggggggggggcgggggccccgggggggcccccggggggg	LAM1 66% LAM9 34%	1	0	0	M	2
NC	0	0	0	0	0	0	1	0	ggcgggggggggggggggggccccgccgggggccccggggggg	LAM1 66% LAM9 34%	1	0	0	M	8
NC	0	0	0	0	0	0	1	0	ccccccggggggggcgggggccccggggggggccccggggggg	LAM1 69% LAM9 31%	1	0	1	F	7
NC	0	0	0	0	0	0	1	0	gccgggggggggggggggggccccggggggggccccggggccc	LAM1 69% LAM9 31%	1	0	0	M	8
20	1	0	0	0	0	0	0	1	ggcgggggggggggggggggccccggggggggccccggggggg	LAM1 66% LAM9 34%	1	0	0	M	8
20	1	0	0	0	0	0	0	1	ggcgggggggggggggggggccccggggggggccccggggggg	LAM1 66% LAM9 34%	1	0	0	M	8
20	1	0	0	0	0	0	0	1	ggcgggggggggggggggggccccggggggggccccggggggg	LAM1 66% LAM9 34%	1	0	1	F	4
20	1	0	0	0	0	0	0	1	ggcgggggggggggggggggccccggggggggccccggggggg	LAM1 66% LAM9 34%	1	0	1	M	4
20	1	0	0	0	0	0	0	1	ggcgggggggggggggggggccccggggggggccccggggggg	LAM1 66% LAM9 34%	1	1	1	M	6
20	1	0	0	0	0	0	0	1	ggcgggggggggggggggggccccggggggggccccggggggg	LAM1 66% LAM9 34%	1	ND	0	M	5
20	1	0	0	0	0	0	0	1	ggcgggggggggggggggggccccggggggggccccggggggg	LAM1 66% LAM9 34%	1	0	0	M	3
20	1	0	0	0	0	0	0	1	ggcgggggggggggggggggccccggggggggccccggggggg	LAM1 66% LAM9 34%	1	ND	0	M	4
20	1	0	0	0	0	0	0	1	ggcgggggggggggggggggccccggggggggccccggggggg	LAM1 66% LAM9 34%	1	0	0	M	7
20	1	0	0	0	0	0	0	1	ggcgggggggggggggggggccccggggggggccccggggggg	LAM1 66% LAM9 34%	1	0	0	F	5
20	1	0	0	0	0	0	0	1	ggcgggggggggggggggggccccggggggggccccggggggg	LAM1 66% LAM9 34%	1	0	1	M	5
20	1	0	0	0	0	0	0	1	ggcgggggggggggggggggccccggggggggccccggggggg	LAM1 66% LAM9 34%	1	0	0	M	5
20	1	0	0	0	0	0	0	1	ggcgggggggggggggggggccccggggggggccccggggggg	LAM1 66% LAM9 34%	1	0	1	M	4
20	1	0	0	0	0	0	0	1	ggcgggggggggggggggggccccggggggggccccggggggg	LAM1 66% LAM9 34%	1	0	0	M	3
20	1	0	0	0	0	0	0	1	ggcgggggggggggggggggccccggggggggccccggggggg	LAM1 66% LAM9 34%	1	1	0	F	8
20	1	0	0	0	0	0	0	1	ggcgggggggggggggggggccccggggggggccccggggggg	LAM1 66% LAM9 34%	1	0	0	M	6
20	1	0	0	0	0	0	0	1	ggcgggggggggggggggggccccggggggggccccggggggg	LAM1 66% LAM9 34%	1	0	0	M	2
20	1	0	0	0	0	0	0	1	ggcgggggggggggggggggccccggggggggccccggggggg	LAM1 66% LAM9 34%	1	0	1	M	6
20	1	0	0	0	0	0	0	1	ggcgggggggggggggggggccccggggggggccccggggggg	LAM1 66% LAM9 34%	1	1	1	M	5
20	1	0	0	0	0	0	0	1	ggcgggggggggggggggggccccggggggggccccggggggg	LAM1 66% LAM9 34%	1	ND	0	F	6
20	1	0	0	0	0	0	0	1	ggcgggggggggggggggggccccggggggggccccggggggg	LAM1 66% LAM9 34%	1	ND	0	F	7
20	1	0	0	0	0	0	0	1	ggcgggggggggggggggggccccggggggggccccggggggg	LAM1 66% LAM9 34%	1	0	0	F	8
20	1	0	0	0	0	0	0	1	ggcgggggggggggggggggccccggggggggccccggggggg	LAM1 66% LAM9 34%	1	1	1	M	4
20	1	0	0	0	0	0	0	1	ggcgggggggggggggggggccccggggggggccccggggggg	LAM1 66% LAM9 34%	1	0	0	M	7
20	1	0	0	0	0	0	0	1	ggcgggggggggggggggggccccggggggggccccggggggg	LAM1 66% LAM9 34%	1	0	1	M	6
20	1	0	0	0	0	0	0	1	ggcgggggggggggggggggccccggggggggccccggggggg	LAM1 66% LAM9 34%	1	0	1	M	4
20	1	0	0	0	0	0	0	1	ggcgggggggggggggggggccccggggggggccccggggggg	LAM1 66% LAM9 34%	1	0	0	M	4
20	1	0	0	0	0	0	0	1	ggcgggggggggggggggggccccggggggggccccggggggg	LAM1 66% LAM9 34%	1	0	1	F	3
20	1	0	0	0	0	0	0	1	ggcgggggggggggggggggccccggggggggccccggggggg	LAM1 66% LAM9 34%	1	0	0	F	8
20	1	0	0	0	0	0	0	1	ggcgggggggggggggggggccccggggggggccccggggggg	LAM1 66% LAM9 34%	1	0	0	M	7
20	1	0	0	0	0	0	0	1	ggcgggggggggggggggggccccggggggggccccggggggg	LAM1 66% LAM9 34%	1	1	1	M	4
20	1	0	0	0	0	0	0	1	ggcgggggggggggggggggccccggggggggccccggggggg	LAM1 66% LAM9 34%	1	0	0	M	4
20	1	0	0	0	0	0	0	1	ggcgggggggggggggggggccccggggggggccccggggggg	LAM1 66% LAM9 34%	1	1	1	M	5
20	1	0	0	0	0	0	0	1	ggcgggggggggggggggggccccggggggggccccggggggg	LAM1 66% LAM9 34%	1	0	1	F	5
20	1	0	0	0	0	0	0	1	ggcgggggggggggggggggccccggggggggccccggggggg	LAM1 66% LAM9 34%	1	0	1	M	4
20	1	0	0	0	0	0	0	1	ggcgggggggggggggggggccccggggggggccccggggggg	LAM1 66% LAM9 34%	1	1	0	M	3
20	1	0	0	0	0	0	0	1	ggcgggggggggggggggggccccggggggggccccggggggg	LAM1 66% LAM9 34%	1	0	1	M	4
20	1	0	0	0	0	0	0	1	ggcgggggggggggggggggccccggggggggccccggggggg	LAM1 66% LAM9 34%	1	0	0	M	8
20	1	0	0	0	0	0	0	1	ggcgggggggggggggggggccccggggggggccccggggggg	LAM1 66% LAM9 34%	1	0	0	M	8
20	1	0	0	0	0	0	0	1	ggcgggggggggggggggggccccggggggggccccggggggg	LAM1 66% LAM9 34%	1	0	1	M	6
20	1	0	0	0	0	0	0	1	ggcgggggggggggggggggccccggggggggccccggggggg	LAM1 66% LAM9 34%	1	0	0	F	4
20	1	0	0	0	0	0	0	1	ggcgggggggggggggggggccccggggggggccccggggggg	LAM1 66% LAM9 34%	1	0	1	M	8
20	1	0	0	0	0	0	0	1	ggcgggggggggggggggggccccggggggggccccggggggg	LAM1 66% LAM9 34%	1	1	1	M	4
20	1	0	0	0	0	0	0	1	ggcgggggggggggggggggccccggggggggccccggggggg	LAM1 66% LAM9 34%	1	0	0	M	8
20	1	0	0	0	0	0	0	1	ggcgggggggggggggggggccccggggggggccccggggggg	LAM1 66% LAM9 34%	1	0	0	F	6
20	1	0	0	0	0	0	0	1	ggcgggggggggggggggggccccggggggggccccggggggg	LAM1 66% LAM9 34%	1	0	1	M	4
20	1	0	0	0	0	0	0	1	ggcgggggggggggggggggccccggggggggccccggggggg	LAM1 66% LAM9 34%	1	0	0	M	3
20	1	0	0	0	0	0	0	1	ggcgggggggggggggggggccccggggggggccccggggggg	LAM1 66% LAM9 34%	1	ND	0	M	4
20	1	0	0	0	0	0	0	1	ggcgggggggggggggggggccccggggggggccccggggggg	LAM1 66% LAM9 34%	1	ND	0	F	3
20	1	0	0	0	0	0	0	1	ggcgggggggggggggggggccccggggggggccccggggggg	LAM1 66% LAM9 34%	1	0	0	M	3
20	1	0	0	0	0	0	0	1	ggcgggggggggggggggggccccggggggggccccggggggg	LAM1 66% LAM9 34%	1	1	0	M	5
20	1	0	0	0	0	0	0	1	ggcgggggggggggggggggccccggggggggccccggggggg	LAM1 66% LAM9 34%	1	ND	1	M	4
20	1	0	0	0	0	0	0	1	ggcgggggggggggggggggccccggggggggccccggggggg	LAM1 66% LAM9 34%	1	0	0	M	6
20	1	0	0	0	0	0	0	1	ggcgggggggggggggggggccccggggggggccccggggggg	LAM1 66% LAM9 34%	1	ND	1	M	3
20	1	0	0	0	0	0	0	1	ggcgggggggggggggggggccccggggggggccccggggggg	LAM1 66% LAM9 34%	1	1	0	M	5
20	1	0	0	0	0	0	0	1	ggcgggggggggggggggggccccggggggggccccggggggg	LAM1 66% LAM9 34%	1	1	1	M	4
20	1	0	0	0	0	0	0	1	ggcgggggggggggggggggccccggggggggccccggggggg	LAM1 66% LAM9 34%	1	0	0	M	7
20	1	0	0	0	0	0	0	1	ggcgggggggggggggggggccccggggggggccccggggggg	LAM1 66% LAM9 34%	1	0	0	F	7
20	1	0	0	0	0	0	0	1	ggcgggggggggggggggggccccggggggggccccggggggg	LAM1 66% LAM9 34%	1	0	0	M	5
20	1	0	0	0	0	0	0	1	ggcgggggggggggggggggccccggggggggccccggggggg	LAM1 66% LAM9 34%	1	0	1	M	5
20	1	0	0	0	0	0	0	1	ggcgggggggggggggggggccccggggggggccccggggggg	LAM1 66% LAM9 34%	1	0	1	M	6
20	1	0	0	0	0	0	0	1	ggcgggggggggggggggggccccggggggggccccggggggg	LAM1 66% LAM9 34%	1	0	0	M	6
20	1	0	0	0	0	0	0	1	ggcgggggggggggggggggccccggggggggccccggggggg	LAM1 66% LAM9 34%	1	0	0	F	8
20	1	0	0	0	0	0	0	1	ggcgggggggggggggggggccccggggggggccccggggggg	LAM1 66% LAM9 34%	1	ND	0	M	4
20	1	0	0	0	0	0	0	1	ggcgggggggggggggggggccccggggggggccccggggggg	LAM1 66% LAM9 34%	1	0	0	M	6
20	1	0	0	0	0	0	0	1	ggcgggggggggggggggggccccggggggggccccggggggg	LAM1 66% LAM9 34%	1	0	1	M	5
20	1	0	0	0	0	0	0	1	ggcgggggggggggggggggccccggggggggccccggggggg	LAM1 66% LAM9 34%	1	0	0	M	5
20	1	0	0	0	0	0	0	1	ggcgggggggggggggggggccccggggggggccccggggggg	LAM1 66% LAM9 34%	1	0	0	M	5
20	1	0	0	0	0	0	0	1	ggcgggggggggggggggggccccggggggggccccggggggg	LAM1 66% LAM9 34%	1	0	0	M	3
20	1	0	0	0	0	0	0	1	ggcgggggggggggggggggccccggggggggccccggggggg	LAM1 66% LAM9 34%	1	1	1	M	5
20	1	0	0	0	0	0	0	1	ggcgggggggggggggggggccccggggggggccccggggggg	LAM1 66% LAM9 34%	1	1	0	M	5
20	1	0	0	0	0	0	0	1	ggcgggggggggggggggggccccggggggggccccggggggg	LAM1 66% LAM9 34%	1	0	0	F	6
20	1	0	0	0	0	0	0	1	ggcgggggggggggggggggccccggggggggccccggggggg	LAM1 66% LAM9 34%	1	0	1	M	6
20	1	0	0	0	0	0	0	1	ggcgggggggggggggggggccccggggggggccccggggggg	LAM1 66% LAM9 34%	1	1	0	F	6
20	1	0	0	0	0	0	0	1	ggcgggggggggggggggggccccggggggggccccggggggg	LAM1 66% LAM9 34%	1	0	1	M	5
20	1	0	0	0	0	0	0	1	ggcgggggggggggggggggccccggggggggccccggggggg	LAM1 66% LAM9 34%	1	ND	0	F	1
20	1	0	0	0	0	0	0	1	ggcgggggggggggggggggccccggggggggccccggggggg	LAM1 66% LAM9 34%	1	0	1	M	7
20	1	0	0	0	0	0	0	1	ggcgggggggggggggggggccccggggggggccccggggggg	LAM1 66% LAM9 34%	1	0	0	M	4
20	1	0	0	0	0	0	0	1	ggcgggggggggggggggggccccggggggggccccggggggg	LAM1 66% LAM9 34%	1	0	0	M	5
20	1	0	0	0	0	0	0	1	ggcgggggggggggggggggccccggggggggccccggggggg	LAM1 66% LAM9 34%	1	0	0	M	3
20	1	0	0	0	0	0	0	1	ggcgggggggggggggggggccccggggggggccccggggggg	LAM1 66% LAM9 34%	1	0	0	M	4
20	1	0	0	0	0	0	0	1	ggcgggggggggggggggggccccggggggggccccggggggg	LAM1 66% LAM9 34%	1	1	0	M	4
389	1	0	0	0	0	0	0	1	ggcgggggggggggcgggggccccggggggggccccggggggg	LAM1 66% LAM9 34%	1	1	0	M	5
389	1	0	0	0	0	0	0	1	ggcgggggggggggcgggggccccggggggggccccggggggg	LAM1 66% LAM9 34%	1	1	1	M	5
389	1	0	0	0	0	0	0	1	ggcgggggggggggcgggggccccggggggggccccggggggg	LAM1 66% LAM9 34%	1	0	0	M	6
389	1	0	0	0	0	0	0	1	ggcgggggggggggcgggggccccggggggggccccggggggg	LAM1 66% LAM9 34%	1	0	1	M	4
389	1	0	0	0	0	0	0	1	ggcgggggggggggcgggggccccggggggggccccggggggg	LAM1 66% LAM9 34%	1	0	1	F	5
389	1	0	0	0	0	0	0	1	ggcgggggggggggcgggggccccggggggggccccggggggg	LAM1 66% LAM9 34%	1	0	0	M	5
389	1	0	0	0	0	0	0	1	ggcgggggggggggcgggggccccggggggggccccggggggg	LAM1 66% LAM9 34%	1	1	0	F	7
389	1	0	0	0	0	0	0	1	ggcgggggggggggcgggggccccggggggggccccggggggg	LAM1 66% LAM9 34%	1	0	1	M	5
389	1	0	0	0	0	0	0	1	ggcgggggggggggcgggggccccggggggggccccggggggg	LAM1 66% LAM9 34%	1	0	0	M	6
389	1	0	0	0	0	0	0	1	ggcgggggggggggcgggggccccggggggggccccggggggg	LAM1 66% LAM9 34%	1	0	0	F	4
389	1	0	0	0	0	0	0	1	ggcgggggggggggcgggggccccggggggggccccggggggg	LAM1 66% LAM9 34%	1	0	0	F	5
389	1	0	0	0	0	0	0	1	ggcgggggggggggcgggggccccggggggggccccggggggg	LAM1 66% LAM9 34%	1	0	0	M	3
389	1	0	0	0	0	0	0	1	ggcgggggggggggcgggggccccggggggggccccggggggg	LAM1 66% LAM9 34%	1	0	0	M	4
1249	0	0	0	0	0	0	1	0	cccccccgggggggggggggccccggggggggccccggggggg	LAM1 69% LAM9 31%	1	ND	0	M	5
1321	1	0	0	0	0	0	0	1	ggcgggggggggggggggggccccggggggggccccgggcggg	LAM1 66% LAM9 34%	1	0	0	M	7
1321	1	0	0	0	0	0	0	1	ggcgggggggggggggggggccccggggggggccccgggcggg	LAM1 66% LAM9 34%	1	0	0	M	4
1321	1	0	0	0	0	0	0	1	ggcgggggggggggggggggccccggggggggccccgggcggg	LAM1 66% LAM9 34%	1	0	0	M	4
1752	1	0	0	0	0	0	0	1	ggcgggggggggggggggggccccgggggggcccccggggggg	LAM1 66% LAM9 34%	1	ND	0	F	4
1752	1	0	0	0	0	0	0	1	ggcgggggggggggggggggccccgggggggcccccggggggg	LAM1 66% LAM9 34%	1	0	0	M	5
1752	1	0	0	0	0	0	0	1	ggcgggggggggggggggggccccgggggggcccccggggggg	LAM1 66% LAM9 34%	1	0	1	M	6
1752	1	0	0	0	0	0	0	1	ggcgggggggggggggggggccccgggggggcccccggggggg	LAM1 66% LAM9 34%	1	0	0	M	5
1752	1	0	0	0	0	0	0	1	ggcgggggggggggggggggccccgggggggcccccggggggg	LAM1 66% LAM9 34%	1	0	0	M	4
1755	1	0	0	0	0	0	0	1	ggcgggggggggggggggggccccggggcgggccccggggggg	LAM1 51% LAM9 49%	1	0	1	M	5
1755	1	0	0	0	0	0	0	1	ggcgggggggggggggggggccccggggcgggccccggggggg	LAM1 51% LAM9 49%	1	0	0	M	3
17	1	0	0	0	0	0	0	1	ggcgggggggggcgggggggccccggggggggccccggggggg	LAM2 82% LAM1 11%	1	ND	1	M	4
17	1	0	0	0	0	0	0	1	ggcgggggggggcgggggggccccggggggggccccggggggg	LAM2 82% LAM1 11%	1	0	0	F	3
17	1	0	0	0	0	0	0	1	ggcgggggggggcgggggggccccggggggggccccggggggg	LAM2 82% LAM1 11%	1	0	1	M	4
17	1	0	0	0	0	0	0	1	ggcgggggggggcgggggggccccggggggggccccggggggg	LAM2 82% LAM1 11%	1	0	1	F	4
17	1	0	0	0	0	0	0	1	ggcgggggggggcgggggggccccggggggggccccggggggg	LAM2 82% LAM1 11%	1	ND	0	M	7
17	1	0	0	0	0	0	0	1	ggcgggggggggcgggggggccccggggggggccccggggggg	LAM2 82% LAM1 11%	1	0	0	M	3
17	1	0	0	0	0	0	0	1	ggcgggggggggcgggggggccccggggggggccccggggggg	LAM2 82% LAM1 11%	1	0	0	F	5
17	1	0	0	0	0	0	0	1	ggcgggggggggcgggggggccccggggggggccccggggggg	LAM2 82% LAM1 11%	1	0	0	F	4
17	1	0	0	0	0	0	0	1	ggcgggggggggcgggggggccccggggggggccccggggggg	LAM2 82% LAM1 11%	1	0	0	F	8
17	1	0	0	0	0	0	0	1	ggcgggggggggcgggggggccccggggggggccccggggggg	LAM2 82% LAM1 11%	1	0	0	M	5
545	1	0	0	0	0	0	0	1	ggcggggcggggcgggggggccccggggggggccccggggggg	LAM2 82% LAM1 11%	1	0	0	F	6
NC	0	0	0	0	0	0	1	0	ccggggggcccgcgggggcgccccggggggggccccggggggg	LAM3 99%	1	0	0	M	6
NC	0	0	0	0	0	1	0	1	ggggggcgcccgggggggggccccggcgcgggccccggggggg	LAM3 99%	1	0	0	M	2
33	0	0	0	0	0	1	0	1	ggggggggcccgggggggggccccggggggggccccggggggg	LAM3	1	0	1	F	4
33	0	0	0	0	0	1	0	1	ggggggggcccgggggggggccccggggggggccccggggggg	LAM3	1	0	1	M	5
33	0	0	0	0	0	1	0	1	ggggggggcccgggggggggccccggggggggccccggggggg	LAM3	1	0	0	M	5
33	0	0	0	0	0	1	0	1	ggggggggcccgggggggggccccggggggggccccggggggg	LAM3	1	0	0	M	6
33	0	0	0	0	0	1	0	1	ggggggggcccgggggggggccccggggggggccccggggggg	LAM3	1	0	1	F	7
33	0	0	0	0	0	1	0	1	ggggggggcccgggggggggccccggggggggccccggggggg	LAM3	1	0	0	F	5
111	0	0	0	0	0	1	0	1	ggggggggcccgggcgggggccccggggggggccccggggggg	LAM3	1	0	0	M	8
211	0	0	0	0	0	1	0	1	ggggggggcccgcgggggggccccggggggggccccggggggg	LAM3 99%	1	0	1	M	4
211	0	0	0	0	0	1	0	1	ggggggggcccgcgggggggccccggggggggccccggggggg	LAM3 99%	1	0	1	F	4
211	0	0	0	0	0	1	0	1	ggggggggcccgcgggggggccccggggggggccccggggggg	LAM3 99%	1	0	0	M	8
211	0	0	0	0	0	1	0	1	ggggggggcccgcgggggggccccggggggggccccggggggg	LAM3 99%	1	ND	1	M	4
211	0	0	0	0	0	1	0	1	ggggggggcccgcgggggggccccggggggggccccggggggg	LAM3 99%	1	0	1	M	6
211	0	0	0	0	0	1	0	1	ggggggggcccgcgggggggccccggggggggccccggggggg	LAM3 99%	1	0	0	F	4
211	0	0	0	0	0	1	0	1	ggggggggcccgcgggggggccccggggggggccccggggggg	LAM3 99%	1	0	1	F	4
211	0	0	0	0	0	1	0	1	ggggggggcccgcgggggggccccggggggggccccggggggg	LAM3 99%	1	ND	1	F	4
1759	0	0	0	0	0	1	0	1	ggggggcgcccgggggggggccccggcgggggccccggggggg	LAM3	1	0	0	M	6
1759	0	0	0	0	0	1	0	1	ggggggcgcccgggggggggccccggcgggggccccggggggg	LAM3	1	0	0	M	6
1759	0	0	0	0	0	1	0	1	ggggggcgcccgggggggggccccggcgggggccccggggggg	LAM3	1	0	1	M	6
1759	0	0	0	0	0	1	0	1	ggggggcgcccgggggggggccccggcgggggccccggggggg	LAM3	1	0	0	M	5
1760	0	0	0	0	0	0	1	0	gccgggggcccgggggggggccccggggggggccccggggggg	LAM3 99%	1	0	0	M	7
29	0	0	0	0	0	0	1	0	gggggccccccccccccggcccccccccccccccccccggggg	LAM7	1	0	0	F	5
29	0	0	0	0	0	0	1	0	gggggccccccccccccggcccccccccccccccccccggggg	LAM7	1	0	1	M	5
106	0	0	0	0	0	1	0	1	ggggggggcccggggggggcccccccccccccccccccggggg	LAM7	1	0	0	M	6
NC	0	0	0	0	0	0	1	0	ggggggggccccggcgggggccccccccccccccccggggggg	LAM8	1	0	0	M	8
NC	0	0	0	0	0	0	1	0	ggggggggcccgggggggggcccccccccccccccccgggggg	LAM8	1	0	0	F	4
NC	0	0	0	0	0	1	0	1	ggggggggccgggggggggcccccccccccccccccccggggg	LAM8	1	0	0	M	5
NC	0	0	0	0	0	1	0	1	ggcgggggggggggggggggccccggccccggccccggggggg	LAM8 91%	1	0	0	M	6
NC	0	0	0	0	0	0	1	0	ggggggggggggggcgggggccccggccccgcccccggggggg	LAM8 97%	1	0	0	F	5
NC	0	0	0	0	0	1	0	1	ggggggggggggggggggggccccggcccccgccccggggggg	LAM8 99%	1	0	0	M	6
59	0	0	0	0	0	1	0	1	ggggggggggggggggggggccccggccccggccccggggggg	LAM8 94%	1	ND	0	M	5
283	0	0	0	0	0	0	1	0	gggggggggggggggggggggcccgccccccgccccggggggg	LAM8 87% H1 13%	1	0	0	M	4
397	0	0	0	0	0	0	1	0	ggggggggggggggggggggccccccccccccccccggggggg	LAM8	1	0	1	M	6
397	0	0	0	0	0	0	1	0	ggggggggggggggggggggccccccccccccccccggggggg	LAM8	1	0	0	F	1
397	0	0	0	0	0	0	1	0	ggggggggggggggggggggccccccccccccccccggggggg	LAM8	1	0	0	F	8
NC	0	0	0	0	0	0	1	0	gggggccccgggggggggggccccggggggggccccgggccgg	LAM9	1	0	0	M	8
NC	0	0	0	0	0	0	1	0	gggggccgggggggggggggccccggggggggccccgggcggg	LAM9	1	0	0	M	1
NC	0	0	0	0	0	1	0	1	ggggggccgggcggggggggccccggggcgggccccggggggg	LAM9	1	ND	0	M	6
NC	0	0	0	0	0	1	0	1	ggggggccggggggggggggccccggggcgggccccggggggg	LAM9	1	0	0	M	6
NC	0	0	0	0	0	0	1	0	ggggggggggggcgggggggccccggggggggccccgggggcc	LAM9	1	0	0	F	8
NC	1	0	0	0	0	0	0	1	ggggggggggggggcgggggccccgggggcggccccggggggg	LAM9	1	0	0	M	6
NC	0	0	0	0	0	0	1	0	ggggggggggggggcgggggccccggggggggccccgccccgg	LAM9	1	1	1	M	4
NC	0	0	0	0	0	0	1	0	ggggggggggggggggggggccccgccgggggccccggggggg	LAM9	1	0	0	M	4
NC	0	0	0	0	0	0	1	0	ggggggggggggggcgggggccccggggggggccccgcccccc	LAM9 60% T2 40%	1	1	0	M	3
NC	0	0	0	0	0	0	1	0	gggggggggggggggggggccccccccgggggccccgggcggg	LAM9 98%	1	0	0	F	5
42	1	0	0	0	0	0	0	1	ggggggggggggggggggggccccggggggggccccggggggg	LAM9	1	0	0	M	4
42	1	0	0	0	0	0	0	1	ggggggggggggggggggggccccggggggggccccggggggg	LAM9	1	ND	0	F	8
42	1	0	0	0	0	0	0	1	ggggggggggggggggggggccccggggggggccccggggggg	LAM9	1	0	0	M	8
42	1	0	0	0	0	0	0	1	ggggggggggggggggggggccccggggggggccccggggggg	LAM9	1	0	0	M	6
42	1	0	0	0	0	0	0	1	ggggggggggggggggggggccccggggggggccccggggggg	LAM9	1	0	0	F	7
42	1	0	0	0	0	0	0	1	ggggggggggggggggggggccccggggggggccccggggggg	LAM9	1	1	0	F	4
42	1	0	0	0	0	0	0	1	ggggggggggggggggggggccccggggggggccccggggggg	LAM9	1	ND	0	M	5
42	1	0	0	0	0	0	0	1	ggggggggggggggggggggccccggggggggccccggggggg	LAM9	1	0	1	M	6
42	1	0	0	0	0	0	0	1	ggggggggggggggggggggccccggggggggccccggggggg	LAM9	1	0	0	M	8
42	1	0	0	0	0	0	0	1	ggggggggggggggggggggccccggggggggccccggggggg	LAM9	1	0	0	F	4
42	1	0	0	0	0	0	0	1	ggggggggggggggggggggccccggggggggccccggggggg	LAM9	1	0	1	M	5
42	1	0	0	0	0	0	0	1	ggggggggggggggggggggccccggggggggccccggggggg	LAM9	1	0	0	M	4
42	1	0	0	0	0	0	0	1	ggggggggggggggggggggccccggggggggccccggggggg	LAM9	1	0	1	M	5
42	1	0	0	0	0	0	0	1	ggggggggggggggggggggccccggggggggccccggggggg	LAM9	1	0	0	M	7
42	1	0	0	0	0	0	0	1	ggggggggggggggggggggccccggggggggccccggggggg	LAM9	1	0	0	M	5
42	1	0	0	0	0	0	0	1	ggggggggggggggggggggccccggggggggccccggggggg	LAM9	1	0	0	M	8
42	1	0	0	0	0	0	0	1	ggggggggggggggggggggccccggggggggccccggggggg	LAM9	1	0	1	M	7
42	1	0	0	0	0	0	0	1	ggggggggggggggggggggccccggggggggccccggggggg	LAM9	1	0	0	M	5
42	1	0	0	0	0	0	0	1	ggggggggggggggggggggccccggggggggccccggggggg	LAM9	1	ND	0	F	1
42	1	0	0	0	0	0	0	1	ggggggggggggggggggggccccggggggggccccggggggg	LAM9	1	0	0	M	7
42	1	0	0	0	0	0	0	1	ggggggggggggggggggggccccggggggggccccggggggg	LAM9	1	0	1	M	4
42	1	0	0	0	0	0	0	1	ggggggggggggggggggggccccggggggggccccggggggg	LAM9	1	0	0	M	5
42	1	0	0	0	0	0	0	1	ggggggggggggggggggggccccggggggggccccggggggg	LAM9	1	0	1	M	4
42	1	0	0	0	0	0	0	1	ggggggggggggggggggggccccggggggggccccggggggg	LAM9	1	1	1	M	6
42	1	0	0	0	0	0	0	1	ggggggggggggggggggggccccggggggggccccggggggg	LAM9	1	0	1	F	5
42	1	0	0	0	0	0	0	1	ggggggggggggggggggggccccggggggggccccggggggg	LAM9	1	0	0	F	5
42	1	0	0	0	0	0	0	1	ggggggggggggggggggggccccggggggggccccggggggg	LAM9	1	0	0	M	8
42	1	0	0	0	0	0	0	1	ggggggggggggggggggggccccggggggggccccggggggg	LAM9	1	0	0	M	5
42	1	0	0	0	0	0	0	1	ggggggggggggggggggggccccggggggggccccggggggg	LAM9	1	0	1	M	4
42	1	0	0	0	0	0	0	1	ggggggggggggggggggggccccggggggggccccggggggg	LAM9	1	0	1	M	6
42	1	0	0	0	0	0	0	1	ggggggggggggggggggggccccggggggggccccggggggg	LAM9	1	ND	0	M	4
42	1	0	0	0	0	0	0	1	ggggggggggggggggggggccccggggggggccccggggggg	LAM9	1	0	0	F	6
42	1	0	0	0	0	0	0	1	ggggggggggggggggggggccccggggggggccccggggggg	LAM9	1	0	0	M	6
42	1	0	0	0	0	0	0	1	ggggggggggggggggggggccccggggggggccccggggggg	LAM9	1	0	1	M	4
42	1	0	0	0	0	0	0	1	ggggggggggggggggggggccccggggggggccccggggggg	LAM9	1	0	0	M	7
42	1	0	0	0	0	0	0	1	ggggggggggggggggggggccccggggggggccccggggggg	LAM9	1	ND	1	M	5
42	1	0	0	0	0	0	0	1	ggggggggggggggggggggccccggggggggccccggggggg	LAM9	1	0	0	F	3
42	1	0	0	0	0	0	0	1	ggggggggggggggggggggccccggggggggccccggggggg	LAM9	1	ND	0	M	5
42	1	0	0	0	0	0	0	1	ggggggggggggggggggggccccggggggggccccggggggg	LAM9	1	0	1	M	6
42	1	0	0	0	0	0	0	1	ggggggggggggggggggggccccggggggggccccggggggg	LAM9	1	0	0	M	5
42	1	0	0	0	0	0	0	1	ggggggggggggggggggggccccggggggggccccggggggg	LAM9	1	0	1	M	4
42	1	0	0	0	0	0	0	1	ggggggggggggggggggggccccggggggggccccggggggg	LAM9	1	0	0	F	3
42	1	0	0	0	0	0	0	1	ggggggggggggggggggggccccggggggggccccggggggg	LAM9	1	0	0	F	7
42	1	0	0	0	0	0	0	1	ggggggggggggggggggggccccggggggggccccggggggg	LAM9	1	0	0	F	8
42	1	0	0	0	0	0	0	1	ggggggggggggggggggggccccggggggggccccggggggg	LAM9	1	0	0	F	7
42	1	0	0	0	0	0	0	1	ggggggggggggggggggggccccggggggggccccggggggg	LAM9	1	0	1	M	5
42	1	0	0	0	0	0	0	1	ggggggggggggggggggggccccggggggggccccggggggg	LAM9	1	0	1	F	5
42	1	0	0	0	0	0	0	1	ggggggggggggggggggggccccggggggggccccggggggg	LAM9	1	0	0	M	4
42	1	0	0	0	0	0	0	1	ggggggggggggggggggggccccggggggggccccggggggg	LAM9	1	0	0	M	4
42	1	0	0	0	0	0	0	1	ggggggggggggggggggggccccggggggggccccggggggg	LAM9	1	ND	0	M	4
42	1	0	0	0	0	0	0	1	ggggggggggggggggggggccccggggggggccccggggggg	LAM9	1	0	0	M	5
42	1	0	0	0	0	0	0	1	ggggggggggggggggggggccccggggggggccccggggggg	LAM9	1	0	0	F	8
42	1	0	0	0	0	0	0	1	ggggggggggggggggggggccccggggggggccccggggggg	LAM9	1	0	1	M	6
42	1	0	0	0	0	0	0	1	ggggggggggggggggggggccccggggggggccccggggggg	LAM9	1	0	1	M	4
42	1	0	0	0	0	0	0	1	ggggggggggggggggggggccccggggggggccccggggggg	LAM9	1	0	0	M	4
42	1	0	0	0	0	0	0	1	ggggggggggggggggggggccccggggggggccccggggggg	LAM9	1	0	0	M	8
42	1	0	0	0	0	0	0	1	ggggggggggggggggggggccccggggggggccccggggggg	LAM9	1	ND	1	F	4
42	1	0	0	0	0	0	0	1	ggggggggggggggggggggccccggggggggccccggggggg	LAM9	1	0	1	M	5
42	1	0	0	0	0	0	0	1	ggggggggggggggggggggccccggggggggccccggggggg	LAM9	1	0	0	M	3
42	1	0	0	0	0	0	0	1	ggggggggggggggggggggccccggggggggccccggggggg	LAM9	1	ND	0	F	5
42	1	0	0	0	0	0	0	1	ggggggggggggggggggggccccggggggggccccggggggg	LAM9	1	0	0	M	4
60	1	0	0	0	0	0	0	1	ggggggggggggggggggggccccggggggggccccgggcggg	LAM9	1	0	0	M	5
60	1	0	0	0	0	0	0	1	ggggggggggggggggggggccccggggggggccccgggcggg	LAM9	1	0	0	F	2
60	1	0	0	0	0	0	0	1	ggggggggggggggggggggccccggggggggccccgggcggg	LAM9	1	0	1	M	5
60	1	0	0	0	0	0	0	1	ggggggggggggggggggggccccggggggggccccgggcggg	LAM9	1	0	1	M	4
60	1	0	0	0	0	0	0	1	ggggggggggggggggggggccccggggggggccccgggcggg	LAM9	1	0	1	M	8
60	1	0	0	0	0	0	0	1	ggggggggggggggggggggccccggggggggccccgggcggg	LAM9	1	0	0	M	5
60	1	0	0	0	0	0	0	1	ggggggggggggggggggggccccggggggggccccgggcggg	LAM9	1	0	0	M	7
60	1	0	0	0	0	0	0	1	ggggggggggggggggggggccccggggggggccccgggcggg	LAM9	1	0	0	F	6
64	1	0	0	0	0	0	0	1	ggggggggggggggggggggccccggggcgggccccggggggg	LAM9	1	0	0	M	8
64	1	0	0	0	0	0	0	1	ggggggggggggggggggggccccggggcgggccccggggggg	LAM9	1	0	0	M	4
64	1	0	0	0	0	0	0	1	ggggggggggggggggggggccccggggcgggccccggggggg	LAM9	1	ND	0	M	6
64	1	0	0	0	0	0	0	1	ggggggggggggggggggggccccggggcgggccccggggggg	LAM9	1	0	0	M	7
64	1	0	0	0	0	0	0	1	ggggggggggggggggggggccccggggcgggccccggggggg	LAM9	1	0	0	F	7
64	1	0	0	0	0	0	0	1	ggggggggggggggggggggccccggggcgggccccggggggg	LAM9	1	0	1	M	5
64	1	0	0	0	0	0	0	1	ggggggggggggggggggggccccggggcgggccccggggggg	LAM9	1	0	1	M	4
64	1	0	0	0	0	0	0	1	ggggggggggggggggggggccccggggcgggccccggggggg	LAM9	1	0	1	M	4
64	1	0	0	0	0	0	0	1	ggggggggggggggggggggccccggggcgggccccggggggg	LAM9	1	0	0	F	4
64	1	0	0	0	0	0	0	1	ggggggggggggggggggggccccggggcgggccccggggggg	LAM9	1	0	0	F	2
64	1	0	0	0	0	0	0	1	ggggggggggggggggggggccccggggcgggccccggggggg	LAM9	1	0	0	M	6
64	1	0	0	0	0	0	0	1	ggggggggggggggggggggccccggggcgggccccggggggg	LAM9	1	0	0	M	7
64	1	0	0	0	0	0	0	1	ggggggggggggggggggggccccggggcgggccccggggggg	LAM9	1	ND	0	M	8
64	1	0	0	0	0	0	0	1	ggggggggggggggggggggccccggggcgggccccggggggg	LAM9	1	ND	0	F	4
81	1	0	0	0	0	0	0	1	gggggggggcggggggggggccccggggggggccccggggggg	LAM9	1	0	1	M	4
81	1	0	0	0	0	0	0	1	gggggggggcggggggggggccccggggggggccccggggggg	LAM9	1	0	1	f	6
81	1	0	0	0	0	0	0	1	gggggggggcggggggggggccccggggggggccccggggggg	LAM9	1	0	1	M	4
81	1	0	0	0	0	0	0	1	gggggggggcggggggggggccccggggggggccccggggggg	LAM9	1	0	0	M	3
81	1	0	0	0	0	0	0	1	gggggggggcggggggggggccccggggggggccccggggggg	LAM9	1	0	0	M	5
93	1	0	0	0	0	0	0	1	ggggggggggggcgggggggccccggggggggccccggggggg	LAM9	1	0	0	M	8
150	1	0	0	0	0	0	0	1	ggggggggggggggcgggggccccggggggggccccggggggg	LAM9	1	ND	0	M	6
150	1	0	0	0	0	0	0	1	ggggggggggggggcgggggccccggggggggccccggggggg	LAM9	1	0	1	M	7
150	1	0	0	0	0	0	0	1	ggggggggggggggcgggggccccggggggggccccggggggg	LAM9	1	0	1	M	3
150	1	0	0	0	0	0	0	1	ggggggggggggggcgggggccccggggggggccccggggggg	LAM9	1	0	1	M	8
150	1	0	0	0	0	0	0	1	ggggggggggggggcgggggccccggggggggccccggggggg	LAM9	1	0	0	M	8
150	1	0	0	0	0	0	0	1	ggggggggggggggcgggggccccggggggggccccggggggg	LAM9	1	0	0	M	4
150	1	0	0	0	0	0	0	1	ggggggggggggggcgggggccccggggggggccccggggggg	LAM9	1	0	1	M	4
150	1	0	0	0	0	0	0	1	ggggggggggggggcgggggccccggggggggccccggggggg	LAM9	1	0	1	M	4
150	1	0	0	0	0	0	0	1	ggggggggggggggcgggggccccggggggggccccggggggg	LAM9	1	0	0	M	3
150	1	0	0	0	0	0	0	1	ggggggggggggggcgggggccccggggggggccccggggggg	LAM9	1	ND	0	M	8
150	1	0	0	0	0	0	0	1	ggggggggggggggcgggggccccggggggggccccggggggg	LAM9	1	0	0	M	3
150	1	0	0	0	0	0	0	1	ggggggggggggggcgggggccccggggggggccccggggggg	LAM9	1	0	0	F	4
150	1	0	0	0	0	0	0	1	ggggggggggggggcgggggccccggggggggccccggggggg	LAM9	1	0	0	F	6
150	1	0	0	0	0	0	0	1	ggggggggggggggcgggggccccggggggggccccggggggg	LAM9	1	0	0	M	7
150	1	0	0	0	0	0	0	1	ggggggggggggggcgggggccccggggggggccccggggggg	LAM9	1	0	0	F	4
150	1	0	0	0	0	0	0	1	ggggggggggggggcgggggccccggggggggccccggggggg	LAM9	1	0	0	M	5
150	1	0	0	0	0	0	0	1	ggggggggggggggcgggggccccggggggggccccggggggg	LAM9	1	0	0	M	5
150	1	0	0	0	0	0	0	1	ggggggggggggggcgggggccccggggggggccccggggggg	LAM9	1	0	1	M	4
150	1	0	0	0	0	0	0	1	ggggggggggggggcgggggccccggggggggccccggggggg	LAM9	1	0	0	M	4
150	1	0	0	0	0	0	0	1	ggggggggggggggcgggggccccggggggggccccggggggg	LAM9	1	0	0	M	4
161	1	0	0	0	0	0	0	1	ggggggggggggggggggggccccgggggggcccccggggggg	LAM9	1	0	0	F	8
177	1	0	0	0	0	0	0	1	cgggggggggggggggggggccccggggggggccccggggggg	LAM9	1	0	0	M	8
396	1	0	0	0	0	0	0	1	ggggggggggggggggggggccccggggcgggcccccgggggg	LAM9	1	ND	0	M	4
766	0	0	0	0	0	0	1	0	ggggggggggggggcccgccccccggggggggccccggggggg	LAM9 97%	1	ND	0	M	7
1064	0	0	0	0	0	1	0	1	ggggggccggggggggggggccccggggggggccccggggggg	LAM9	1	ND	1	M	4
1106	0	0	0	0	0	0	1	0	ggggggggggggggggggggccccggggggggccccgcccccc	LAM9 60% T2 40%	1	1	1	F	4
1106	0	0	0	0	0	0	1	0	ggggggggggggggggggggccccggggggggccccgcccccc	LAM9 60% T2 40%	1	1	0	F	3
1106	0	0	0	0	0	0	1	0	ggggggggggggggggggggccccggggggggccccgcccccc	LAM9 60% T2 40%	1	1	1	M	4
1106	0	0	0	0	0	0	1	0	ggggggggggggggggggggccccggggggggccccgcccccc	LAM9 60% T2 40%	1	0	1	M	6
1106	0	0	0	0	0	0	1	0	ggggggggggggggggggggccccggggggggccccgcccccc	LAM9 60% T2 40%	1	ND	1	M	4
1106	0	0	0	0	0	0	1	0	ggggggggggggggggggggccccggggggggccccgcccccc	LAM9 60% T2 40%	1	ND	0	M	5
1106	0	0	0	0	0	0	1	0	ggggggggggggggggggggccccggggggggccccgcccccc	LAM9 60% T2 40%	1	1	1	M	6
1106	0	0	0	0	0	0	1	0	ggggggggggggggggggggccccggggggggccccgcccccc	LAM9 60% T2 40%	1	1	0	F	7
1106	0	0	0	0	0	0	1	0	ggggggggggggggggggggccccggggggggccccgcccccc	LAM9 60% T2 40%	1	ND	0	F	4
1750	1	0	0	0	0	0	0	1	ggggggggggggggcgggggccccggggggggccccgggcggg	LAM9	1	0	0	M	3
1750	1	0	0	0	0	0	0	1	ggggggggggggggcgggggccccggggggggccccgggcggg	LAM9	1	0	1	M	4
1758	1	0	0	0	0	0	0	1	ggggggggggggggggggggccccggggcggcccccggggggg	LAM9	1	0	0	F	7
61	0	0	0	0	0	1	0	1	ggggggggggggggggggggggcccgggggggccccggggggg	LAM10 98%	1	0	0	M	4
115	0	0	0	0	0	1	0	1	ggggggggggggggcgggggggcccgggggggccccggggggg	LAM10 98%	1	0	0	F	6
181	0	0	0	0	0	1	0	1	ggggggcccgggggggggggggggggggggggggggggcgggg	M. africanum	0	0	1	M	5
181	0	0	0	0	0	1	0	1	ggggggcccgggggggggggggggggggggggggggggcgggg	M. africanum	0	0	1	M	5
181	0	0	0	0	0	1	0	1	ggggggcccgggggggggggggggggggggggggggggcgggg	M. africanum	0	0	1	M	4
324	0	0	0	0	0	1	0	1	ggggggcccgggggcgggggggggggggggggggggggcgggg	M. africanum	0	0	1	M	6
NC	0	0	1	0	0	0	0	1	ggggggggcccgcgggggggggggggggggggccccggggggg	S 98%	1	0	1	M	3
34	0	0	1	0	0	0	0	1	ggggggggccggggggggggggggggggggggccccggggggg	S 78% T1 22%	1	0	0	F	8
34	0	0	1	0	0	0	0	1	ggggggggccggggggggggggggggggggggccccggggggg	S 78% T1 22%	1	0	0	F	3
34	0	0	1	0	0	0	0	1	ggggggggccggggggggggggggggggggggccccggggggg	S 78% T1 22%	1	0	1	M	4
34	0	0	1	0	0	0	0	1	ggggggggccggggggggggggggggggggggccccggggggg	S 78% T1 22%	1	0	0	F	2
34	0	0	1	0	0	0	0	1	ggggggggccggggggggggggggggggggggccccggggggg	S 78% T1 22%	1	0	0	M	8
34	0	0	1	0	0	0	0	1	ggggggggccggggggggggggggggggggggccccggggggg	S 78% T1 22%	1	0	1	M	5
34	0	0	1	0	0	0	0	1	ggggggggccggggggggggggggggggggggccccggggggg	S 78% T1 22%	1	0	0	M	4
34	0	0	1	0	0	0	0	1	ggggggggccggggggggggggggggggggggccccggggggg	S 78% T1 22%	1	0	0	M	8
34	0	0	1	0	0	0	0	1	ggggggggccggggggggggggggggggggggccccggggggg	S 78% T1 22%	1	ND	0	M	8
34	0	0	1	0	0	0	0	1	ggggggggccggggggggggggggggggggggccccggggggg	S 78% T1 22%	1	0	0	M	3
34	0	0	1	0	0	0	0	1	ggggggggccggggggggggggggggggggggccccggggggg	S 78% T1 22%	1	0	0	M	6
34	0	0	1	0	0	0	0	1	ggggggggccggggggggggggggggggggggccccggggggg	S 78% T1 22%	1	0	1	M	4
156	0	0	1	0	0	0	0	1	ggggggggcccgggggggggggggggggggggccccggggggg	S 93%	1	0	1	M	8
784	0	0	1	0	0	0	0	1	ggggggggccggggggggggggggggggggggccccgggcggg	S 81% T1 19%	1	0	0	F	3
NC	0	0	0	0	0	0	1	0	ggggggcgggcgggcgggggcggggcggcgggccccggcgggg	T1	1	ND	0	M	6
NC	0	0	0	0	0	0	1	0	ggggggggggggcgccgggggggggggcggggccccggggggg	T1	1	0	0	M	8
NC	0	0	0	0	0	0	1	0	ggggggggggggcgcgggggggggggggggggcccccccgggg	T1	1	0	0	M	5
NC	0	0	0	0	0	0	1	0	ggggggggggggggcggggcggcgggccggggccccggggggg	T1	1	0	0	F	4
NC	0	0	0	0	0	0	1	0	ggggggggggggggggggggccggggggggggccccggggcgg	T1	1	0	0	M	8
NC	0	0	0	1	0	0	0	1	ggggggggggggggcgggggggggggggggggccccggcccgg	T1 93%	1	0	0	M	6
37	0	1	0	0	0	0	0	1	ggggggggggggcgggggggggggggggggggccccggggggg	T1	1	0	0	F	8
44	0	1	0	0	0	0	0	1	ggggggggggggggggggggggcgggggggggccccggggggg	T1	1	0	1	M	5
44	0	1	0	0	0	0	0	1	ggggggggggggggggggggggcgggggggggccccggggggg	T1	1	0	1	F	5
53	0	1	0	0	0	0	0	1	ggggggggggggggggggggggggggggggggccccggggggg	T1	1	0	1	F	5
53	0	1	0	0	0	0	0	1	ggggggggggggggggggggggggggggggggccccggggggg	T1	1	0	0	F	4
53	0	1	0	0	0	0	0	1	ggggggggggggggggggggggggggggggggccccggggggg	T1	1	0	0	M	5
53	0	1	0	0	0	0	0	1	ggggggggggggggggggggggggggggggggccccggggggg	T1	1	0	1	M	6
53	0	1	0	0	0	0	0	1	ggggggggggggggggggggggggggggggggccccggggggg	T1	1	0	1	M	6
53	0	1	0	0	0	0	0	1	ggggggggggggggggggggggggggggggggccccggggggg	T1	1	0	1	M	5
53	0	1	0	0	0	0	0	1	ggggggggggggggggggggggggggggggggccccggggggg	T1	1	0	0	M	4
53	0	1	0	0	0	0	0	1	ggggggggggggggggggggggggggggggggccccggggggg	T1	1	0	0	M	5
53	0	1	0	0	0	0	0	1	ggggggggggggggggggggggggggggggggccccggggggg	T1	1	0	1	F	4
53	0	1	0	0	0	0	0	1	ggggggggggggggggggggggggggggggggccccggggggg	T1	1	0	0	M	3
53	0	1	0	0	0	0	0	1	ggggggggggggggggggggggggggggggggccccggggggg	T1	1	0	0	F	5
53	0	1	0	0	0	0	0	1	ggggggggggggggggggggggggggggggggccccggggggg	T1	1	0	0	M	5
53	0	1	0	0	0	0	0	1	ggggggggggggggggggggggggggggggggccccggggggg	T1	1	0	0	M	4
53	0	1	0	0	0	0	0	1	ggggggggggggggggggggggggggggggggccccggggggg	T1	1	0	0	F	5
53	0	1	0	0	0	0	0	1	ggggggggggggggggggggggggggggggggccccggggggg	T1	1	ND	0	M	7
53	0	1	0	0	0	0	0	1	ggggggggggggggggggggggggggggggggccccggggggg	T1	1	0	1	M	4
53	0	1	0	0	0	0	0	1	ggggggggggggggggggggggggggggggggccccggggggg	T1	1	0	0	F	3
53	0	1	0	0	0	0	0	1	ggggggggggggggggggggggggggggggggccccggggggg	T1	1	0	0	M	4
53	0	1	0	0	0	0	0	1	ggggggggggggggggggggggggggggggggccccggggggg	T1	1	ND	0	M	8
53	0	1	0	0	0	0	0	1	ggggggggggggggggggggggggggggggggccccggggggg	T1	1	0	0	M	8
53	0	1	0	0	0	0	0	1	ggggggggggggggggggggggggggggggggccccggggggg	T1	1	0	0	M	3
53	0	1	0	0	0	0	0	1	ggggggggggggggggggggggggggggggggccccggggggg	T1	1	ND	0	F	4
53	0	1	0	0	0	0	0	1	ggggggggggggggggggggggggggggggggccccggggggg	T1	1	0	0	F	4
53	0	1	0	0	0	0	0	1	ggggggggggggggggggggggggggggggggccccggggggg	T1	1	0	1	M	5
53	0	1	0	0	0	0	0	1	ggggggggggggggggggggggggggggggggccccggggggg	T1	1	0	0	F	1
53	0	1	0	0	0	0	0	1	ggggggggggggggggggggggggggggggggccccggggggg	T1	1	0	0	M	7
53	0	1	0	0	0	0	0	1	ggggggggggggggggggggggggggggggggccccggggggg	T1	1	1	1	M	6
53	0	1	0	0	0	0	0	1	ggggggggggggggggggggggggggggggggccccggggggg	T1	1	ND	0	M	7
53	0	1	0	0	0	0	0	1	ggggggggggggggggggggggggggggggggccccggggggg	T1	1	0	0	M	3
53	0	1	0	0	0	0	0	1	ggggggggggggggggggggggggggggggggccccggggggg	T1	1	ND	0	M	4
53	0	1	0	0	0	0	0	1	ggggggggggggggggggggggggggggggggccccggggggg	T1	1	0	0	M	4
53	0	1	0	0	0	0	0	1	ggggggggggggggggggggggggggggggggccccggggggg	T1	1	0	0	M	5
53	0	1	0	0	0	0	0	1	ggggggggggggggggggggggggggggggggccccggggggg	T1	1	ND	0	M	8
53	0	1	0	0	0	0	0	1	ggggggggggggggggggggggggggggggggccccggggggg	T1	1	ND	0	F	5
53	0	1	0	0	0	0	0	1	ggggggggggggggggggggggggggggggggccccggggggg	T1	1	0	0	M	8
53	0	1	0	0	0	0	0	1	ggggggggggggggggggggggggggggggggccccggggggg	T1	1	0	0	F	4
53	0	1	0	0	0	0	0	1	ggggggggggggggggggggggggggggggggccccggggggg	T1	1	ND	0	M	4
53	0	1	0	0	0	0	0	1	ggggggggggggggggggggggggggggggggccccggggggg	T1	1	0	1	M	4
53	0	1	0	0	0	0	0	1	ggggggggggggggggggggggggggggggggccccggggggg	T1	1	0	0	M	6
58	0	1	0	0	0	0	0	1	gggggggggggggggggggcggcgggggggggccccggggggg	T1	1	0	0	F	8
58	0	1	0	0	0	0	0	1	gggggggggggggggggggcggcgggggggggccccggggggg	T1	1	0	0	M	5
58	0	1	0	0	0	0	0	1	gggggggggggggggggggcggcgggggggggccccggggggg	T1	1	0	0	M	8
73	0	1	0	0	0	0	0	1	ggggggggggggcgggggggggggggggggggccccgggcggg	T1	1	1	0	M	7
73	0	1	0	0	0	0	0	1	ggggggggggggcgggggggggggggggggggccccgggcggg	T1	1	0	0	M	8
73	0	1	0	0	0	0	0	1	ggggggggggggcgggggggggggggggggggccccgggcggg	T1	1	0	1	M	4
73	0	1	0	0	0	0	0	1	ggggggggggggcgggggggggggggggggggccccgggcggg	T1	1	0	0	M	4
73	0	1	0	0	0	0	0	1	ggggggggggggcgggggggggggggggggggccccgggcggg	T1	1	0	0	M	1
73	0	1	0	0	0	0	0	1	ggggggggggggcgggggggggggggggggggccccgggcggg	T1	1	0	0	M	4
118	0	1	0	0	0	0	0	1	ggggggggggggggcgggggggggggggggggccccggggggg	T1	1	0	0	M	5
118	0	1	0	0	0	0	0	1	ggggggggggggggcgggggggggggggggggccccggggggg	T1	1	ND	1	M	4
118	0	1	0	0	0	0	0	1	ggggggggggggggcgggggggggggggggggccccggggggg	T1	1	0	1	M	4
118	0	1	0	0	0	0	0	1	ggggggggggggggcgggggggggggggggggccccggggggg	T1	1	ND	1	M	4
118	0	1	0	0	0	0	0	1	ggggggggggggggcgggggggggggggggggccccggggggg	T1	1	0	1	M	6
118	0	1	0	0	0	0	0	1	ggggggggggggggcgggggggggggggggggccccggggggg	T1	1	0	0	F	4
118	0	1	0	0	0	0	0	1	ggggggggggggggcgggggggggggggggggccccggggggg	T1	1	0	0	M	5
154	0	1	0	0	0	0	0	1	ggggcgggggggggggggggggggggggggggccccggggggg	T1	1	0	0	M	8
154	0	1	0	0	0	0	0	1	ggggcgggggggggggggggggggggggggggccccggggggg	T1	1	0	0	M	4
157	0	0	0	0	0	0	1	0	ggggggggggggcgggggggggggggggggggccccgccgggg	T1	1	0	1	F	4
157	0	0	0	0	0	0	1	0	ggggggggggggcgggggggggggggggggggccccgccgggg	T1	1	0	0	F	7
157	0	0	0	0	0	0	1	0	ggggggggggggcgggggggggggggggggggccccgccgggg	T1	1	0	1	M	7
157	0	0	0	0	0	0	1	0	ggggggggggggcgggggggggggggggggggccccgccgggg	T1	1	0	0	M	7
462	0	1	0	0	0	0	0	1	ggggggggggggggggggggggggggggcgggccccggggggg	T1	1	ND	0	M	5
521	0	0	0	1	0	0	0	1	ggggggggggggggggggggggggggggggggccccggcccgg	T1 93%	1	0	0	F	8
732	0	1	0	0	0	0	0	1	ggggggggggggggccggggggggggggggggccccggggggg	T1	1	0	0	M	7
732	0	1	0	0	0	0	0	1	ggggggggggggggccggggggggggggggggccccggggggg	T1	1	0	0	M	4
787	0	0	0	0	0	0	1	0	ggggggggggggggggggggggggggggggggcccccccgggg	T1	1	0	1	F	4
787	0	0	0	0	0	0	1	0	ggggggggggggggggggggggggggggggggcccccccgggg	T1	1	0	1	M	5
834	0	1	0	0	0	0	0	1	ggggggggggggggcggggggggggggggggcccccggggggg	T1	1	ND	1	M	4
834	0	1	0	0	0	0	0	1	ggggggggggggggcggggggggggggggggcccccggggggg	T1	1	ND	1	M	4
1196	0	1	0	0	0	0	0	1	ggggggggggggggggggggggggggggggggcccgggggggg	T1 99%	1	0	0	M	6
NC	0	0	0	1	0	0	0	1	ggcgggggggggggggggggggggggggggggccccggccccg	T2 82% T1 18%	1	0	0	M	3
NC	0	0	0	0	0	0	1	0	gggggggggcggggggggggggggggccggggccccggccccg	T2 82% T1 18%	1	0	0	M	4
NC	0	0	0	0	0	0	1	0	ggggggggggggggcgggggggggggcccgggccccggccccg	T2 82% T1 18%	1	0	0	F	8
NC	0	0	0	0	0	0	1	0	ggggggggggggggggggggggggggcccgggccccggccccg	T2 82% T1 18%	1	0	1	M	5
NC	0	0	0	0	0	0	1	0	ggggggggggggggggggggggggggcccgggccccggccccg	T2 82% T1 18%	1	0	1	M	4
NC	0	0	0	0	0	1	0	1	ggggggggggggggcgggggggggggggggggccccgggcccc	T2 98%	1	0	0	F	4
NC	0	0	0	0	0	1	0	1	ggggggggggggggcgggggggggggggggggccccgggcccc	T2 98%	1	ND	0	M	7
51	0	0	0	0	0	1	0	1	ggggggggggggggggggggggggggggggggccccgggcccc	T2 98%	1	ND	1	F	7
51	0	0	0	0	0	1	0	1	ggggggggggggggggggggggggggggggggccccgggcccc	T2 98%	1	0	1	M	5
51	0	0	0	0	0	1	0	1	ggggggggggggggggggggggggggggggggccccgggcccc	T2 98%	1	0	1	M	5
51	0	0	0	0	0	1	0	1	ggggggggggggggggggggggggggggggggccccgggcccc	T2 98%	1	0	0	M	7
237	0	0	0	0	0	0	1	0	ggggggggggggggggggggggggggggggccccccccccccc	T2	1	0	1	M	5
244	0	0	0	1	0	0	0	1	ggggggggggggggggggggggggggggggggccccggccccg	T2 82% T1 18%	1	0	1	F	4
244	0	0	0	1	0	0	0	1	ggggggggggggggggggggggggggggggggccccggccccg	T2 82% T1 18%	1	0	1	M	6
244	0	0	0	1	0	0	0	1	ggggggggggggggggggggggggggggggggccccggccccg	T2 82% T1 18%	1	0	1	F	3
244	0	0	0	1	0	0	0	1	ggggggggggggggggggggggggggggggggccccggccccg	T2 82% T1 18%	1	0	1	F	5
244	0	0	0	1	0	0	0	1	ggggggggggggggggggggggggggggggggccccggccccg	T2 82% T1 18%	1	0	0	M	5
244	0	0	0	1	0	0	0	1	ggggggggggggggggggggggggggggggggccccggccccg	T2 82% T1 18%	1	0	1	M	4
244	0	0	0	1	0	0	0	1	ggggggggggggggggggggggggggggggggccccggccccg	T2 82% T1 18%	1	0	1	F	4
244	0	0	0	1	0	0	0	1	ggggggggggggggggggggggggggggggggccccggccccg	T2 82% T1 18%	1	1	1	M	6
244	0	0	0	1	0	0	0	1	ggggggggggggggggggggggggggggggggccccggccccg	T2 82% T1 18%	1	0	0	M	4
244	0	0	0	1	0	0	0	1	ggggggggggggggggggggggggggggggggccccggccccg	T2 82% T1 18%	1	0	1	F	4
244	0	0	0	1	0	0	0	1	ggggggggggggggggggggggggggggggggccccggccccg	T2 82% T1 18%	1	0	1	F	4
244	0	0	0	1	0	0	0	1	ggggggggggggggggggggggggggggggggccccggccccg	T2 82% T1 18%	1	0	1	M	4
244	0	0	0	1	0	0	0	1	ggggggggggggggggggggggggggggggggccccggccccg	T2 82% T1 18%	1	0	1	M	5
244	0	0	0	1	0	0	0	1	ggggggggggggggggggggggggggggggggccccggccccg	T2 82% T1 18%	1	0	0	F	8
244	0	0	0	1	0	0	0	1	ggggggggggggggggggggggggggggggggccccggccccg	T2 82% T1 18%	1	ND	1	M	4
244	0	0	0	1	0	0	0	1	ggggggggggggggggggggggggggggggggccccggccccg	T2 82% T1 18%	1	0	1	F	4
244	0	0	0	1	0	0	0	1	ggggggggggggggggggggggggggggggggccccggccccg	T2 82% T1 18%	1	0	0	M	4
244	0	0	0	1	0	0	0	1	ggggggggggggggggggggggggggggggggccccggccccg	T2 82% T1 18%	1	0	0	F	4
244	0	0	0	1	0	0	0	1	ggggggggggggggggggggggggggggggggccccggccccg	T2 82% T1 18%	1	ND	0	M	5
244	0	0	0	1	0	0	0	1	ggggggggggggggggggggggggggggggggccccggccccg	T2 82% T1 18%	1	0	1	M	6
244	0	0	0	1	0	0	0	1	ggggggggggggggggggggggggggggggggccccggccccg	T2 82% T1 18%	1	0	1	F	4
244	0	0	0	1	0	0	0	1	ggggggggggggggggggggggggggggggggccccggccccg	T2 82% T1 18%	1	0	1	M	5
244	0	0	0	1	0	0	0	1	ggggggggggggggggggggggggggggggggccccggccccg	T2 82% T1 18%	1	0	0	F	4
244	0	0	0	1	0	0	0	1	ggggggggggggggggggggggggggggggggccccggccccg	T2 82% T1 18%	1	0	0	F	3
244	0	0	0	1	0	0	0	1	ggggggggggggggggggggggggggggggggccccggccccg	T2 82% T1 18%	1	0	0	F	4
244	0	0	0	1	0	0	0	1	ggggggggggggggggggggggggggggggggccccggccccg	T2 82% T1 18%	1	0	0	M	5
244	0	0	0	1	0	0	0	1	ggggggggggggggggggggggggggggggggccccggccccg	T2 82% T1 18%	1	0	0	M	6
244	0	0	0	1	0	0	0	1	ggggggggggggggggggggggggggggggggccccggccccg	T2 82% T1 18%	1	0	1	M	4
244	0	0	0	1	0	0	0	1	ggggggggggggggggggggggggggggggggccccggccccg	T2 82% T1 18%	1	0	1	M	5
244	0	0	0	1	0	0	0	1	ggggggggggggggggggggggggggggggggccccggccccg	T2 82% T1 18%	1	1	1	M	4
NC	0	0	0	0	0	0	1	0	gggggccccccccccccgggccccggggggcgccccccggggg	T3	1	0	0	M	7
144	0	0	0	0	0	0	1	0	ggggggcccccccccccccccccccgggggggccccggggggg	T3 99%	1	0	0	F	3
92	0	0	0	0	0	1	0	1	gggcccccccccgggggcggggggggggggggccccggggggg	X3	1	ND	1	F	4
92	0	0	0	0	0	1	0	1	gggcccccccccgggggcggggggggggggggccccggggggg	X3	1	1	1	M	5
92	0	0	0	0	0	1	0	1	gggcccccccccgggggcggggggggggggggccccggggggg	X3	1	0	0	M	5
92	0	0	0	0	0	1	0	1	gggcccccccccgggggcggggggggggggggccccggggggg	X3	1	0	0	F	7
92	0	0	0	0	0	1	0	1	gggcccccccccgggggcggggggggggggggccccggggggg	X3	1	0	0	M	4
92	0	0	0	0	0	1	0	1	gggcccccccccgggggcggggggggggggggccccggggggg	X3	1	0	1	M	4
92	0	0	0	0	0	1	0	1	gggcccccccccgggggcggggggggggggggccccggggggg	X3	1	0	0	F	4
92	0	0	0	0	0	1	0	1	gggcccccccccgggggcggggggggggggggccccggggggg	X3	1	0	1	M	5
92	0	0	0	0	0	1	0	1	gggcccccccccgggggcggggggggggggggccccggggggg	X3	1	ND	1	M	6
92	0	0	0	0	0	1	0	1	gggcccccccccgggggcggggggggggggggccccggggggg	X3	1	0	1	M	7
92	0	0	0	0	0	1	0	1	gggcccccccccgggggcggggggggggggggccccggggggg	X3	1	0	0	M	4
344	0	0	0	0	0	1	0	1	gggcccccccccggggggggggggggggggggccccggggggg	X3	1	0	1	F	4
344	0	0	0	0	0	1	0	1	gggcccccccccggggggggggggggggggggccccggggggg	X3	1	0	0	M	3
344	0	0	0	0	0	1	0	1	gggcccccccccggggggggggggggggggggccccggggggg	X3	1	0	0	M	4
1756	0	0	0	0	0	0	1	0	gggccccccccccgcggcggggggggggggggccccggggggg	X3	1	0	0	M	6
1 Shared International Type (SIT), International spoligotype database SpolDB4 (http://www.pasteur-guadeloupe.fr:8081/SITVITdemo/) [15].
2 The MIRU-VNTRplus web application (http://www.miru-vntrplus.org) was used to analyse spoligotype data of the M. tuberculosis isolates [39-40]. The minimum spanning tree analysis according to the SIT using one single locus variation from the Node, SLV(1) was used to generate groupings into clonal clusters (CC).
3 Lable representing spoligotype families as assigned in the SPOTCLUST program (http://cgi2.cs.rpi.edu/~bennek/SPOTCLUST.html) [38].
4 M. tuberculosis lineage designation, Euro-American, was according to Gagneux and collaborators [7].
5 MDRTB = multidrug-resistant tuberculosis
6 HIV infected = 1; HIV negative = 2
7 M = male gender; F = female gender
8 Age group categories are 1: 0 to 4 years; 2: 5 to 14 years; 3: 15 to 24 years; 4: 25 to 34 years; 5: 35 to 44 years; 6: 45 to 54 years; 7: 55 to 64 years; 8: over 65 years
